# Supplementary material for: Development of a Modular Tissue Phantom for Evaluating Vascular Access Devices
Source: Bioengineering (Basel). 2022 Jul 15;9(7):319. doi: 10.3390/bioengineering9070319 (PMC9311941; doi:10.3390/bioengineering9070319)
Supplement: Supplementary file 1 [file bioengineering-09-00319-s001.zip]

Archive with 2 entries (2 files):
- Supplements/Human Model.stl
- Supplements/Swine Model.stl
